# Supplementary material for: The mechanism of PFK-1 in the occurrence and development of bladder cancer by regulating ZEB1 lactylation
Source: BMC Urol. 2024 Mar 13;24:59. doi: 10.1186/s12894-024-01444-5 (PMC10935987; doi:10.1186/s12894-024-01444-5)
Supplement: Supplementary file 2 — Supplementary Material 2 [file 12894_2024_1444_MOESM2_ESM.xls]

## Sheet: 1
Relative expression of	SV-HUC-1	UM-UC-1	UM-UC-3	RT4	RT112	T24
PFK-1 (fold)	1.03	5.5	2.73	1.74	3.41	2.17
	1.21	4.49	2.97	2.04	4.01	2.39
	0.76	4.57	2.69	1.89	4.05	2.22
Relative expression of		sh-NC			sh-PFK-1
PFK-1 (fold)	UM-UC-1	1.01	0.94	1.04	0.27	0.21	0.29
	RT112	1	1.11	0.89	0.32	0.38	0.32
Cell viability (%)		sh-NC			sh-PFK-1
	UM-UC-1	91.76	93.26	114.98	33.59	27.88	26.85
	RT112	94.1	100.6	105.31	44	41.03	34.1
Colony number		sh-NC			sh-PFK-1
	UM-UC-1	95	106	111	18	15	24
	RT112	225	247	219	52	68	68
Migrated cell number		sh-NC			sh-PFK-1
	UM-UC-1	229	203	229	81	63	69
	RT112	163	177	156	41	31	46
Invaded cell number		sh-NC			sh-PFK-1
	UM-UC-1	187	213	190	46	55	44
	RT112	128	144	157	18	26	20

## Sheet: 2
Relative glucose consumption		sh-NC			sh-PFK-1
	UM-UC-1	1.14	0.9	0.96	0.4	0.31	0.44
	RT112	1.12	0.95	0.93	0.37	0.4	0.47
Relative lactate production		sh-NC			sh-PFK-1
	UM-UC-1	1.06	0.96	0.98	0.37	0.28	0.35
	RT112	1.14	0.96	0.9	0.52	0.43	0.42
ECAR (mpH/min)		sh-NC			sh-PFK-1
	6	40.82	48.42	46.87	31.86	43.95	37.88
	12	45.12	52.23	49.23	34.31	41	45.63
	18	51.54	56.96	57.67	46.58	42.78	51.89
	24	86.68	78.58	81.58	68.73	60.03	65.12
	30	80.08	80.24	91.74	69.96	63.53	70.3
	36	92.99	85.38	87.73	68.31	55.46	73.87
	42	131.26	147.38	137.3	90.66	95.44	81.58
	48	150.51	159.78	162.44	92.33	112.32	93.04
	54	157.85	142.14	151.19	106.27	102.7	96.45
	60	51.43	57.16	52.85	42.38	47.19	40.5
	66	55.27	48.63	47.3	44.1	43.95	38.12
	72	56.82	45.93	53.98	51.62	45.94	46.23
ECAR (mpH/min)		sh-NC			sh-PFK-1
	6	40.27	34.64	42.95	27.78	23.72	21.84
	12	42.52	40.91	36.84	27.83	29.06	26.2
	18	41.58	38.38	43.15	30.95	30.22	26.3
	24	78.82	73.49	79.01	60.8	55.22	62.82
	30	74.16	91.5	83.1	67.73	62.41	68.32
	36	83.97	92.17	81.17	62.54	69.95	71.02
	42	118.14	131.48	126.87	94.71	84.65	83.19
	48	136.46	134.23	120.18	88.65	90.03	81.69
	54	125.62	133.32	115.71	85.38	93.3	85.08
	60	35.94	40.46	36.05	26.26	31.36	29.35
	66	30.43	36.97	41.51	32.42	26.4	29.25
	72	33.18	36.87	35.96	30.02	26.45	32.05

## Sheet: 3
H3K18la enrichment on	sh-NC	sh-PFK-1	sh-PFK-1+LA
ZEB1 promoter (fold)	1.02	0.28	0.7
	1.11	0.3	0.67
	0.87	0.36	0.77
H3K18la enrichment on	sh-NC	sh-PFK-1	sh-PFK-1+LA
ZEB1 promoter (fold)	0.91	0.42	0.86
	1.02	0.39	0.78
	1.07	0.47	0.73
ZEB1 activity (fold)	sh-NC	sh-PFK-1	sh-PFK-1+LA
	0.93	0.26	0.58
	1.15	0.26	0.68
	0.92	0.18	0.65
ZEB1 activity (fold)	sh-NC	sh-PFK-1	sh-PFK-1+LA
	1.06	0.24	0.54
	0.89	0.32	0.68
	1.05	0.3	0.65
Relative expression of	sh-NC	sh-PFK-1	sh-PFK-1+LA
ZEB1 (fold)	1.07	0.47	0.82
	0.88	0.55	0.71
	1.05	0.44	0.77
Relative expression of	sh-NC	sh-PFK-1	sh-PFK-1+LA
ZEB1 (fold)	1.03	0.4	0.59
	0.86	0.43	0.72
	1.12	0.32	0.64

## Sheet: 4
Relative expression of		Vector			ZEB1
PFK-1 (fold)	UM-UC-1	1.15	0.9	0.95	3.24	2.84	3.12
	RT112	1.09	0.98	0.93	3.42	3.32	3.61
Cell viability (%)		sh-NC			sh-PFK-1			sh-PFK-1+Vector			sh-PFK-1+ZEB1
	UM-UC-1	98.73	94.8	106.47	35.4	39.74	29.57	23.69	34.64	36.49	65.2	79.76	67.44
	RT112	105.12	102.59	92.3	43.3	45.68	35.15	42.16	35.31	44.09	90.35	77.21	70.49
Colony number		sh-NC			sh-PFK-1			sh-PFK-1+Vector			sh-PFK-1+ZEB1
	UM-UC-1	91	101	93	24	15	22	17	23	24	62	71	78
	RT112	215	234	253	62	69	62	61	55	66	145	181	138
Migrated cell number		sh-NC			sh-PFK-1			sh-PFK-1+Vector			sh-PFK-1+ZEB1
	UM-UC-1	252	270	263	85	71	79	67	78	78	172	186	148
	RT112	182	162	169	44	43	32	49	46	35	141	136	149
Invaded cell number		sh-NC			sh-PFK-1			sh-PFK-1+Vector			sh-PFK-1+ZEB1
	UM-UC-1	206	216	175	48	35	50	37	47	46	148	135	155
	RT112	126	123	136	22	15	20	22	14	18	110	137	130
Relative glucose consumption		sh-NC			sh-PFK-1			sh-PFK-1+Vector			sh-PFK-1+ZEB1
	UM-UC-1	1.01	0.91	1.08	0.42	0.32	0.4	0.35	0.39	0.48	0.67	0.73	0.63
	RT112	0.96	0.93	1.11	0.63	0.51	0.5	0.51	0.58	0.51	0.86	0.78	0.68
Relative lactate production		sh-NC			sh-PFK-1			sh-PFK-1+Vector			sh-PFK-1+ZEB1
	UM-UC-1	0.99	1.07	0.94	0.37	0.36	0.31	0.35	0.35	0.4	0.85	0.87	0.74
	RT112	1.08	1.06	0.86	0.42	0.46	0.47	0.44	0.48	0.54	0.82	0.77	0.69
ECAR (mpH/min)		sh-NC			sh-PFK-1			sh-PFK-1+Vector			sh-PFK-1+ZEB1
	6	56.16	50.11	45.95	37.42	32.82	41.05	40.71	42.44	33.06	42.2	38.21	45.31
	12	60.74	48.22	46.35	45.81	33.66	43.27	45.27	42.04	47.49	50.33	50.39	41.84
	18	51.55	64.63	50.49	50.54	38.12	45.77	42.85	50.88	52.43	51.96	53.5	44.77
	24	82.2	75.8	85.36	55.45	62.22	62.15	70.37	65.17	54.76	79.91	70.07	73.42
	30	85.16	76	87.62	61.25	60.42	72.39	72.7	71.3	67.47	84.79	75.37	81.78
	36	90.1	92.09	83.43	68.75	66.6	73.23	72.73	65.84	69.54	90.88	79.38	79
	42	140.21	148.6	131.57	83.16	95.95	90.92	90.73	89.35	98.77	128.31	112.4	126.54
	48	147.9	135.96	144.99	84.9	96.3	92.23	106.66	91.95	93.66	113.18	127.72	127.27
	54	132.47	142.46	148.38	96.84	92.57	102.38	100.34	93.96	105.34	135.09	120.8	123.15
	60	54.54	45.5	47.63	47.11	38.37	45.54	42	37.81	44.99	47.14	50.99	44.25
	66	50.14	52.9	56.1	42.33	35.58	46	40.78	45.3	47.55	42.84	51.1	45.62
	72	45.06	55.08	52.86	49.54	35.57	41.56	42.55	50.02	47.46	45.55	52.37	48.57
ECAR (mpH/min)		sh-NC			sh-PFK-1			sh-PFK-1+Vector			sh-PFK-1+ZEB1
	6	38.49	37.14	31	23.81	20.8	29.33	27.59	20.16	25.25	25.62	31.3	28.34
	12	40.61	38.87	33.36	22.97	30.53	30.31	29.63	18.71	25.6	36.92	32.61	39.4
	18	42.13	48.39	44.02	34.23	27.64	30.4	27.94	35.36	31.48	30.42	37.74	37.61
	24	79.71	75.74	68.28	54.49	60.07	63.49	60.8	54.96	63.34	70.63	71.01	62.4
	30	81.74	76.61	86.29	55.66	65.36	64.17	60.93	64.33	77.34	76.6	73.6	66.11
	36	80.72	77.44	87.1	58.4	70.01	70.16	71.27	65.31	71.27	77.15	76.05	64.38
	42	121.03	137.22	131.26	85.01	97.39	88.94	87.79	80.65	85.42	114.75	115.74	105.74
	48	119.55	144.1	127.83	86.34	95.47	82.11	89.24	79.08	87.23	121.06	111.29	113.99
	54	147.21	129.63	136.59	85.63	99.08	97.3	90.64	85.16	100.18	122.99	110.16	119.77
	60	44.61	35.1	39.56	33.25	32.87	25.45	25.77	31.47	31.18	32.32	35.91	29.03
	66	41.36	32.31	33.5	31.74	34.54	27.72	28.2	34.86	31.55	30.16	37.53	35.4
	72	37.05	33.18	42.35	27.25	35.59	31.92	30.54	25.85	37.39	31.33	36.49	34.35

## Sheet: 5
Tumor weight (mg)	sh-NC	sh-PFK-1
	1610.41	517.88
	1433.32	699.59
	1395.71	451.57
	1603.35	557.35
	1448.07	567.44
	1240.81	679.07
Relative tumor volume(mm3)		sh-NC						sh-PFK-1
	1	79.54	100.58	92.73	94.22	95.24	113.56	108.4	88.39	108.75	89.32	95.4	91.58
	2	363.99	496.13	345.46	385.68	408.2	384.57	194.05	215.99	213.56	206.77	192.16	137.59
	3	941.61	756.51	949.69	719.76	741.71	771.14	370.26	327.7	400.81	473.87	490.4	394.29
	4	1557.21	1223.61	1471.76	1534.78	1350.59	1224.36	638.81	533.33	524.23	501.94	448.6	569.64
